# Supplementary material for: Targeting Cerebellum with Non-Invasive Transcranial Magnetic or Current Stimulation after Cerebral Hemispheric Stroke—Insights for Corticocerebellar Network Reorganization: A Comprehensive Review
Source: Healthcare (Basel). 2022 Nov 29;10(12):2401. doi: 10.3390/healthcare10122401 (PMC9778071; doi:10.3390/healthcare10122401)
Supplement: Supplementary file 1 [file healthcare-10-02401-s001.zip]

Archive with 1 entries (1 files):
- healthcare-2054490-supplementary.pdf
